# Supplementary material for: Nanobiosystems for Antimicrobial Drug-Resistant Infections
Source: Nanomaterials (Basel). 2021 Apr 22;11(5):1075. doi: 10.3390/nano11051075 (PMC8143556; doi:10.3390/nano11051075)
Supplement: Supplementary file 1 [file nanomaterials-11-01075-s001.zip]

Archive with 1 entries (1 files):
- nanomaterials-1182202-SI.pdf
